# Supplementary material for: Study on the Perception Mechanism of Utricles Based on Bionic Models
Source: Biomimetics (Basel). 2022 Feb 23;7(1):28. doi: 10.3390/biomimetics7010028 (PMC8945493; doi:10.3390/biomimetics7010028)
Supplement: Supplementary file 1 [file biomimetics-07-00028-s001.zip]

Archive with 1 entries (1 files):
- biomimetics-1585672-supplementary.pdf
